# Supplementary material for: When the Cover Burns: Behavioral and Morphological Responses of Western Fence Lizards (Sceloporus occidentalis) to Increased Openness in Post‐Fire Environments
Source: Ecol Evol. 2026 Jun 22;16(6):e73673. doi: 10.1002/ece3.73673 (PMC13286700; doi:10.1002/ece3.73673)
Supplement: Supplementary file 1 — Data S1: ece373673‐sup‐0001‐Supinfo.zip [file ECE3-16-e73673-s001.zip]

Archive with 3 entries (3 files):
- 3_Gutierrez_and_Putman_Ecology_and_Evolution_Clay_Data.csv
- 3_Gutierrez_and_Putman_Ecology_and_Evolution_Lizard_Data.csv
- 3_Gutierrez_and_Putman_Ecology_and_Evolution.R
