# Supplementary material for: When the Cover Burns: Behavioral and Morphological Responses of Western Fence Lizards (Sceloporus occidentalis) to Increased Openness in Post‐Fire Environments
Source: Ecol Evol. 2026 Jun 22;16(6):e73673. doi: 10.1002/ece3.73673 (PMC13286700; doi:10.1002/ece3.73673)
Supplement: Supplementary file 1 — Data S1: ece373673‐sup‐0001‐Supinfo.zip [file ECE3-16-e73673-s001.zip › 3_Gutierrez_and_Putman_Ecology_and_Evolution_Clay_Data.csv]

month	date	clay_ids	model_type	confirmed_attacked	missing	attack_or_missing	site	habitat
july	7/9/23	1	lizard	yes	no	yes	cold_water_creek	unburned
october	10/9/23	1	lizard	no	no	no	cold_water_creek	unburned
july	7/9/23	2	lizard	no	no	no	cold_water_creek	unburned
october	10/9/23	2	lizard	no	no	no	cold_water_creek	unburned
july	7/9/23	3	lizard	no	no	no	cold_water_creek	unburned
october	10/9/23	3	lizard	no	no	no	cold_water_creek	unburned
july	7/9/23	4	lizard	no	no	no	cold_water_creek	unburned
october	10/6/23	4	lizard	no	yes	yes	cold_water_creek	unburned
july	7/9/23	5	lizard	no	no	no	cold_water_creek	unburned
october	10/9/23	5	lizard	no	no	no	cold_water_creek	unburned
july	7/9/23	6	lizard	no	no	no	cold_water_creek	unburned
october	10/4/23	6	lizard	no	yes	yes	cold_water_creek	unburned
july	7/9/23	7	lizard	no	no	no	cold_water_creek	unburned
october	10/9/23	7	lizard	no	no	no	cold_water_creek	unburned
july	7/9/23	8	lizard	no	no	no	cold_water_creek	unburned
october	10/4/23	8	lizard	no	yes	yes	cold_water_creek	unburned
july	7/9/23	9	lizard	no	no	no	cold_water_creek	unburned
october	10/9/23	9	lizard	no	no	no	cold_water_creek	unburned
july	7/9/23	10	lizard	no	no	no	cold_water_creek	unburned
october	10/9/23	10	lizard	no	no	no	cold_water_creek	unburned
july	7/9/23	11	lizard	no	no	no	cold_water_creek	unburned
october	10/9/23	11	lizard	no	no	no	cold_water_creek	unburned
july	7/9/23	12	lizard	no	no	no	cold_water_creek	unburned
october	10/9/23	12	lizard	no	no	no	cold_water_creek	unburned
july	7/9/23	13	lizard	no	no	no	cold_water_creek	unburned
october	10/9/23	13	lizard	no	no	no	cold_water_creek	unburned
july	7/9/23	14	lizard	no	no	no	cold_water_creek	unburned
october	10/9/23	14	lizard	no	no	no	cold_water_creek	unburned
july	7/9/23	15	lizard	no	no	no	cold_water_creek	unburned
october	10/9/23	15	lizard	no	no	no	cold_water_creek	unburned
july	7/9/23	16	lizard	no	no	no	cold_water_creek	unburned
october	10/9/23	16	lizard	no	no	no	cold_water_creek	unburned
july	7/9/23	17	lizard	no	no	no	cold_water_creek	unburned
october	10/9/23	17	lizard	no	no	no	cold_water_creek	unburned
july	7/9/23	18	lizard	no	no	no	cold_water_creek	unburned
october	10/4/23	18	lizard	yes	no	yes	cold_water_creek	unburned
july	7/9/23	19	lizard	no	no	no	cold_water_creek	unburned
october	10/9/23	19	lizard	no	no	no	cold_water_creek	unburned
july	7/9/23	20	lizard	no	no	no	cold_water_creek	unburned
october	10/9/23	20	lizard	no	no	no	cold_water_creek	unburned
july	7/9/23	21	lizard	no	no	no	toll_rd	unburned
october	10/9/23	21	lizard	no	no	no	toll_rd	unburned
july	7/9/23	22	lizard	no	no	no	toll_rd	unburned
october	10/9/23	22	lizard	no	no	no	toll_rd	unburned
july	7/9/23	23	lizard	no	no	no	toll_rd	unburned
october	10/9/23	23	lizard	no	no	no	toll_rd	unburned
july	7/9/23	24	lizard	no	no	no	toll_rd	unburned
october	10/9/23	24	lizard	no	no	no	toll_rd	unburned
july	7/9/23	25	lizard	no	no	no	toll_rd	unburned
october	10/9/23	25	lizard	no	no	no	toll_rd	unburned
july	7/9/23	26	lizard	no	no	no	toll_rd	unburned
october	10/9/23	26	lizard	no	no	no	toll_rd	unburned
july	7/9/23	27	lizard	no	no	no	toll_rd	unburned
october	10/9/23	27	lizard	no	no	no	toll_rd	unburned
july	7/9/23	28	lizard	yes	no	yes	toll_rd	unburned
october	10/9/23	28	lizard	no	no	no	toll_rd	unburned
july	7/9/23	29	lizard	no	no	no	toll_rd	unburned
october	10/9/23	29	lizard	no	no	no	toll_rd	unburned
july	7/9/23	30	lizard	no	no	no	toll_rd	unburned
october	10/9/23	30	lizard	no	no	no	toll_rd	unburned
july	7/9/23	31	lizard	no	no	no	toll_rd	unburned
october	10/9/23	31	lizard	no	no	no	toll_rd	unburned
july	7/9/23	32	lizard	no	no	no	toll_rd	unburned
october	10/9/23	32	lizard	no	no	no	toll_rd	unburned
july	7/9/23	33	lizard	no	no	no	toll_rd	unburned
october	10/9/23	33	lizard	no	no	no	toll_rd	unburned
july	7/9/23	34	lizard	no	no	no	toll_rd	unburned
october	10/9/23	34	lizard	no	no	no	toll_rd	unburned
july	7/9/23	35	lizard	yes	no	yes	toll_rd	unburned
october	10/9/23	35	lizard	no	no	no	toll_rd	unburned
july	7/9/23	36	lizard	no	no	no	toll_rd	unburned
october	10/9/23	36	lizard	no	no	no	toll_rd	unburned
july	7/9/23	37	lizard	no	no	no	toll_rd	unburned
october	10/9/23	37	lizard	no	no	no	toll_rd	unburned
july	7/9/23	38	lizard	no	no	no	toll_rd	unburned
october	10/9/23	38	lizard	no	no	no	toll_rd	unburned
july	7/9/23	39	lizard	no	no	no	toll_rd	unburned
october	10/9/23	39	lizard	no	no	no	toll_rd	unburned
july	7/9/23	40	lizard	no	no	no	toll_rd	unburned
october	10/9/23	40	lizard	no	no	no	toll_rd	unburned
july	7/9/23	41	lizard	no	no	no	two_stream_fork	burned
october	10/4/23	41	lizard	no	yes	yes	two_stream_fork	burned
july	7/9/23	42	lizard	no	no	no	two_stream_fork	burned
october	10/9/23	42	lizard	no	no	no	two_stream_fork	burned
july	7/9/23	43	lizard	no	no	no	two_stream_fork	burned
october	10/6/23	43	lizard	no	yes	yes	two_stream_fork	burned
july	7/9/23	44	lizard	no	no	no	two_stream_fork	burned
october	10/9/23	44	lizard	no	no	no	two_stream_fork	burned
july	7/9/23	45	lizard	no	no	no	two_stream_fork	burned
october	10/9/23	45	lizard	no	no	no	two_stream_fork	burned
july	7/9/23	46	lizard	no	no	no	two_stream_fork	burned
october	10/6/23	46	lizard	yes	no	yes	two_stream_fork	burned
july	7/9/23	47	lizard	no	no	no	two_stream_fork	burned
october	10/9/23	47	lizard	yes	no	yes	two_stream_fork	burned
july	7/9/23	48	lizard	no	no	no	two_stream_fork	burned
october	10/4/23	48	lizard	yes	no	yes	two_stream_fork	burned
july	7/9/23	49	lizard	yes	no	yes	two_stream_fork	burned
october	10/6/23	49	lizard	yes	no	yes	two_stream_fork	burned
july	7/9/23	50	lizard	no	no	no	two_stream_fork	burned
october	10/9/23	50	lizard	no	yes	yes	two_stream_fork	burned
july	7/9/23	51	lizard	no	no	no	two_stream_fork	burned
october	10/9/23	51	lizard	no	no	no	two_stream_fork	burned
july	7/9/23	52	lizard	no	no	no	two_stream_fork	burned
october	10/4/23	52	lizard	yes	no	yes	two_stream_fork	burned
july	7/9/23	53	lizard	yes	no	yes	two_stream_fork	burned
october	10/6/23	53	lizard	yes	no	yes	two_stream_fork	burned
july	7/9/23	54	lizard	no	no	no	two_stream_fork	burned
october	10/9/23	54	lizard	yes	no	yes	two_stream_fork	burned
july	7/9/23	55	lizard	no	no	no	two_stream_fork	burned
october	10/4/23	55	lizard	yes	no	yes	two_stream_fork	burned
july	7/9/23	56	lizard	no	no	no	two_stream_fork	burned
october	10/9/23	56	lizard	yes	no	yes	two_stream_fork	burned
july	7/9/23	57	lizard	no	no	no	two_stream_fork	burned
october	10/4/23	57	lizard	no	yes	yes	two_stream_fork	burned
july	7/9/23	58	lizard	yes	no	yes	two_stream_fork	burned
october	10/4/23	58	lizard	no	yes	yes	two_stream_fork	burned
july	7/9/23	59	lizard	no	no	no	two_stream_fork	burned
october	10/9/23	59	lizard	no	no	no	two_stream_fork	burned
july	7/9/23	60	lizard	yes	no	yes	two_stream_fork	burned
october	10/6/23	60	lizard	yes	no	yes	two_stream_fork	burned
july	7/9/23	61	lizard	no	no	no	baisley_creek	burned
october	10/9/23	61	lizard	no	no	no	baisley_creek	burned
july	7/9/23	62	lizard	no	yes	yes	baisley_creek	burned
october	10/4/23	62	lizard	yes	no	yes	baisley_creek	burned
july	7/9/23	63	lizard	no	no	no	baisley_creek	burned
october	10/9/23	63	lizard	no	no	no	baisley_creek	burned
july	7/9/23	64	lizard	no	no	no	baisley_creek	burned
october	10/9/23	64	lizard	no	no	no	baisley_creek	burned
july	7/9/23	65	lizard	no	no	no	baisley_creek	burned
october	10/4/23	65	lizard	yes	no	yes	baisley_creek	burned
july	7/9/23	66	lizard	no	no	no	baisley_creek	burned
october	10/9/23	66	lizard	no	no	no	baisley_creek	burned
july	7/9/23	67	lizard	no	no	no	baisley_creek	burned
october	10/9/23	67	lizard	no	no	no	baisley_creek	burned
july	7/9/23	68	lizard	no	no	no	baisley_creek	burned
october	10/9/23	68	lizard	no	no	no	baisley_creek	burned
july	7/9/23	69	lizard	no	no	no	baisley_creek	burned
october	10/9/23	69	lizard	no	no	no	baisley_creek	burned
july	7/9/23	70	lizard	no	no	no	baisley_creek	burned
october	10/9/23	70	lizard	no	no	no	baisley_creek	burned
july	7/9/23	71	lizard	no	no	no	baisley_creek	burned
october	10/9/23	71	lizard	no	no	no	baisley_creek	burned
july	7/9/23	72	lizard	no	no	no	baisley_creek	burned
october	10/9/23	72	lizard	no	no	no	baisley_creek	burned
july	7/9/23	73	lizard	no	no	no	baisley_creek	burned
october	10/9/23	73	lizard	no	no	no	baisley_creek	burned
july	7/9/23	74	lizard	no	no	no	baisley_creek	burned
october	10/9/23	74	lizard	no	no	no	baisley_creek	burned
july	7/9/23	75	lizard	no	no	no	baisley_creek	burned
october	10/9/23	75	lizard	no	no	no	baisley_creek	burned
july	7/9/23	76	lizard	no	no	no	baisley_creek	burned
october	10/9/23	76	lizard	no	no	no	baisley_creek	burned
july	7/9/23	77	lizard	no	no	no	baisley_creek	burned
october	10/9/23	77	lizard	no	no	no	baisley_creek	burned
july	7/9/23	78	lizard	no	no	no	baisley_creek	burned
october	10/9/23	78	lizard	no	no	no	baisley_creek	burned
july	7/9/23	79	lizard	no	no	no	baisley_creek	burned
october	10/9/23	79	lizard	no	no	no	baisley_creek	burned
july	7/9/23	80	lizard	no	no	no	baisley_creek	burned
october	10/9/23	80	lizard	no	no	no	baisley_creek	burned
july	7/9/23	81	lizard	no	no	no	bautista_road	unburned
october	10/12/23	81	lizard	no	no	no	bautista_road	unburned
july	7/9/23	82	lizard	no	no	no	bautista_road	unburned
october	10/12/23	82	lizard	no	no	no	bautista_road	unburned
july	7/9/23	83	lizard	no	no	no	bautista_road	unburned
october	10/12/23	83	lizard	no	no	no	bautista_road	unburned
july	7/9/23	84	lizard	no	no	no	bautista_road	unburned
october	10/12/23	84	lizard	no	no	no	bautista_road	unburned
july	7/9/23	85	lizard	no	no	no	bautista_road	unburned
october	10/12/23	85	lizard	no	no	no	bautista_road	unburned
july	7/9/23	86	lizard	no	no	no	bautista_road	unburned
october	10/12/23	86	lizard	no	no	no	bautista_road	unburned
july	7/9/23	87	lizard	no	no	no	bautista_road	unburned
october	10/12/23	87	lizard	no	no	no	bautista_road	unburned
july	7/9/23	88	lizard	no	no	no	bautista_road	unburned
october	10/12/23	88	lizard	no	no	no	bautista_road	unburned
july	7/9/23	89	lizard	no	no	no	bautista_road	unburned
october	10/12/23	89	lizard	no	yes	yes	bautista_road	unburned
july	7/9/23	90	lizard	no	no	no	bautista_road	unburned
october	10/12/23	90	lizard	no	no	no	bautista_road	unburned
july	7/9/23	91	lizard	no	no	no	bautista_road	unburned
october	10/12/23	91	lizard	no	no	no	bautista_road	unburned
july	7/9/23	92	lizard	no	no	no	bautista_road	unburned
october	10/12/23	92	lizard	no	no	no	bautista_road	unburned
july	7/9/23	93	lizard	no	no	no	bautista_road	unburned
october	10/6/23	93	lizard	no	yes	yes	bautista_road	unburned
july	7/9/23	94	lizard	no	no	no	baisley_creek_up	burned
october	10/9/23	94	lizard	no	no	no	baisley_creek_up	burned
july	7/9/23	95	lizard	no	no	no	baisley_creek_up	burned
october	10/4/23	95	lizard	yes	no	yes	baisley_creek_up	burned
july	7/9/23	96	lizard	no	no	no	baisley_creek_up	burned
october	10/9/23	96	lizard	no	yes	yes	baisley_creek_up	burned
july	7/9/23	97	lizard	no	no	no	baisley_creek_up	burned
october	10/9/23	97	lizard	no	yes	yes	baisley_creek_up	burned
july	7/9/23	98	lizard	no	no	no	baisley_creek_up	burned
october	10/9/23	98	lizard	no	yes	yes	baisley_creek_up	burned
july	7/9/23	99	lizard	no	no	no	baisley_creek_up	burned
october	10/9/23	99	lizard	yes	no	yes	baisley_creek_up	burned
july	7/9/23	100	lizard	no	no	no	baisley_creek_up	burned
october	10/9/23	100	lizard	no	no	no	baisley_creek_up	burned
july	7/9/23	101	lizard	no	no	no	baisley_creek_up	burned
october	10/9/23	101	lizard	no	no	no	baisley_creek_up	burned
july	7/9/23	102	lizard	no	no	no	baisley_creek_up	burned
october	10/9/23	102	lizard	no	no	no	baisley_creek_up	burned
july	7/9/23	103	lizard	no	no	no	baisley_creek_up	burned
october	10/9/23	103	lizard	no	no	no	baisley_creek_up	burned
july	7/9/23	104	lizard	no	no	no	baisley_creek_up	burned
october	10/9/23	104	lizard	yes	no	yes	baisley_creek_up	burned
july	7/9/23	105	lizard	no	no	no	baisley_creek_up	burned
october	10/9/23	105	lizard	no	no	no	baisley_creek_up	burned
july	7/9/23	106	lizard	no	no	no	baisley_creek_up	burned
october	10/9/23	106	lizard	no	no	no	baisley_creek_up	burned
october	10/9/23	107	lizard	no	no	no	baisley_creek_up	burned
october	10/9/23	108	lizard	no	no	no	baisley_creek_up	burned
october	10/9/23	109	lizard	no	no	no	baisley_creek_up	burned
october	10/9/23	110	lizard	no	no	no	baisley_creek_up	burned
october	10/9/23	111	lizard	no	no	no	baisley_creek_up	burned
october	10/9/23	112	lizard	no	yes	yes	baisley_creek_up	burned
october	10/9/23	113	lizard	no	no	no	baisley_creek_up	burned
october	10/12/23	114	lizard	no	no	no	bautista_road	unburned
october	10/12/23	115	lizard	no	no	no	bautista_road	unburned
october	10/12/23	116	lizard	no	no	no	bautista_road	unburned
october	10/12/23	117	lizard	no	no	no	bautista_road	unburned
october	10/12/23	118	lizard	no	no	no	bautista_road	unburned
october	10/12/23	120	lizard	no	no	no	bautista_road	unburned
july	7/9/23	100c	control	no	no	no	baisley_creek_up	burned
october	10/9/23	100c	control	no	no	no	baisley_creek_up	burned
july	7/9/23	101c	control	no	no	no	baisley_creek_up	burned
october	10/9/23	101c	control	no	no	no	baisley_creek_up	burned
july	7/9/23	102c	control	no	no	no	baisley_creek_up	burned
october	10/9/23	102c	control	no	yes	yes	baisley_creek_up	burned
july	7/9/23	103c	control	no	no	no	baisley_creek_up	burned
october	10/9/23	103c	control	no	no	no	baisley_creek_up	burned
july	7/9/23	104c	control	no	no	no	baisley_creek_up	burned
october	10/9/23	104c	control	no	no	no	baisley_creek_up	burned
july	7/9/23	105c	control	no	no	no	baisley_creek_up	burned
october	10/9/23	105c	control	no	no	no	baisley_creek_up	burned
july	7/9/23	106c	control	no	no	no	baisley_creek_up	burned
october	10/9/23	106c	control	no	no	no	baisley_creek_up	burned
october	10/9/23	107c	control	no	yes	yes	baisley_creek_up	burned
october	10/9/23	108c	control	no	no	no	baisley_creek_up	burned
october	10/9/23	109c	control	no	no	no	baisley_creek_up	burned
july	7/9/23	10c	control	no	no	no	cold_water_creek	unburned
october	10/9/23	10c	control	no	no	no	cold_water_creek	unburned
october	10/9/23	110c	control	no	yes	yes	baisley_creek_up	burned
october	10/9/23	111c	control	no	no	no	baisley_creek_up	burned
october	10/9/23	112c	control	no	yes	yes	baisley_creek_up	burned
october	10/9/23	113c	control	no	yes	yes	baisley_creek_up	burned
october	10/12/23	114c	control	no	no	no	bautista_road	unburned
october	10/12/23	115c	control	no	no	no	bautista_road	unburned
october	10/12/23	116c	control	no	no	no	bautista_road	unburned
october	10/12/23	117c	control	no	no	no	bautista_road	unburned
october	10/12/23	118c	control	no	no	no	bautista_road	unburned
october	10/12/23	119c	control	no	no	no	bautista_road	unburned
july	7/9/23	11c	control	no	no	no	cold_water_creek	unburned
october	10/9/23	11c	control	no	no	no	cold_water_creek	unburned
october	10/12/23	120c	control	no	no	no	bautista_road	unburned
july	7/9/23	12c	control	no	no	no	cold_water_creek	unburned
october	10/9/23	12c	control	no	no	no	cold_water_creek	unburned
july	7/9/23	13c	control	no	no	no	cold_water_creek	unburned
october	10/9/23	13c	control	no	no	no	cold_water_creek	unburned
july	7/9/23	14c	control	no	no	no	cold_water_creek	unburned
october	10/9/23	14c	control	no	no	no	cold_water_creek	unburned
july	7/9/23	15c	control	no	no	no	cold_water_creek	unburned
october	10/9/23	15c	control	no	no	no	cold_water_creek	unburned
july	7/9/23	16c	control	no	no	no	cold_water_creek	unburned
october	10/9/23	16c	control	no	no	no	cold_water_creek	unburned
july	7/9/23	17c	control	no	no	no	cold_water_creek	unburned
october	10/9/23	17c	control	no	no	no	cold_water_creek	unburned
july	7/9/23	18c	control	no	no	no	cold_water_creek	unburned
october	10/4/23	18c	control	no	yes	yes	cold_water_creek	unburned
july	7/9/23	19c	control	no	no	no	cold_water_creek	unburned
october	10/9/23	19c	control	no	no	no	cold_water_creek	unburned
july	7/9/23	1c	control	no	no	no	cold_water_creek	unburned
october	10/9/23	1c	control	no	no	no	cold_water_creek	unburned
july	7/9/23	20c	control	no	no	no	cold_water_creek	unburned
october	10/9/23	20c	control	no	no	no	cold_water_creek	unburned
july	7/9/23	21c	control	no	no	no	toll_rd	unburned
october	10/9/23	21c	control	no	no	no	toll_rd	unburned
july	7/9/23	22c	control	no	no	no	toll_rd	unburned
october	10/9/23	22c	control	no	no	no	toll_rd	unburned
july	7/9/23	23c	control	no	no	no	toll_rd	unburned
october	10/9/23	23c	control	no	no	no	toll_rd	unburned
july	7/9/23	24c	control	no	no	no	toll_rd	unburned
october	10/9/23	24c	control	no	no	no	toll_rd	unburned
july	7/9/23	25c	control	no	no	no	toll_rd	unburned
october	10/9/23	25c	control	no	no	no	toll_rd	unburned
july	7/9/23	26c	control	no	no	no	toll_rd	unburned
october	10/9/23	26c	control	no	no	no	toll_rd	unburned
july	7/9/23	27c	control	no	no	no	toll_rd	unburned
october	10/9/23	27c	control	no	no	no	toll_rd	unburned
july	7/9/23	28c	control	no	no	no	toll_rd	unburned
october	10/9/23	28c	control	no	no	no	toll_rd	unburned
july	7/9/23	29c	control	no	no	no	toll_rd	unburned
october	10/9/23	29c	control	no	no	no	toll_rd	unburned
july	7/9/23	2c	control	no	no	no	cold_water_creek	unburned
october	10/9/23	2c	control	no	no	no	cold_water_creek	unburned
july	7/9/23	30c	control	no	no	no	toll_rd	unburned
october	10/9/23	30c	control	no	no	no	toll_rd	unburned
july	7/9/23	31c	control	no	no	no	toll_rd	unburned
october	10/9/23	31c	control	no	no	no	toll_rd	unburned
july	7/9/23	32c	control	no	no	no	toll_rd	unburned
october	10/9/23	32c	control	no	no	no	toll_rd	unburned
july	7/9/23	33c	control	no	no	no	toll_rd	unburned
october	10/9/23	33c	control	no	no	no	toll_rd	unburned
july	7/9/23	34c	control	no	no	no	toll_rd	unburned
october	10/9/23	34c	control	no	no	no	toll_rd	unburned
july	7/9/23	35c	control	yes	no	yes	toll_rd	unburned
october	10/9/23	35c	control	no	no	no	toll_rd	unburned
july	7/9/23	36c	control	no	no	no	toll_rd	unburned
october	10/9/23	36c	control	no	no	no	toll_rd	unburned
july	7/9/23	37c	control	no	no	no	toll_rd	unburned
october	10/9/23	37c	control	no	no	no	toll_rd	unburned
july	7/9/23	38c	control	no	no	no	toll_rd	unburned
october	10/9/23	38c	control	no	no	no	toll_rd	unburned
july	7/9/23	39c	control	no	no	no	toll_rd	unburned
october	10/9/23	39c	control	no	no	no	toll_rd	unburned
july	7/9/23	3c	control	no	no	no	cold_water_creek	unburned
october	10/9/23	3c	control	no	no	no	cold_water_creek	unburned
july	7/9/23	40c	control	no	no	no	toll_rd	unburned
october	10/9/23	40c	control	no	no	no	toll_rd	unburned
july	7/9/23	41c	control	no	no	no	two_stream_fork	burned
october	10/4/23	41c	control	no	yes	yes	two_stream_fork	burned
july	7/9/23	42c	control	no	no	no	two_stream_fork	burned
october	10/9/23	42c	control	no	no	no	two_stream_fork	burned
july	7/9/23	43c	control	no	no	no	two_stream_fork	burned
october	10/4/23	43c	control	yes	no	yes	two_stream_fork	burned
july	7/9/23	44c	control	no	no	no	two_stream_fork	burned
october	10/6/23	44c	control	no	yes	yes	two_stream_fork	burned
july	7/9/23	45c	control	yes	no	yes	two_stream_fork	burned
october	10/9/23	45c	control	no	no	no	two_stream_fork	burned
july	7/9/23	46c	control	no	no	no	two_stream_fork	burned
october	10/9/23	46c	control	yes	no	yes	two_stream_fork	burned
july	7/9/23	47c	control	no	no	no	two_stream_fork	burned
october	10/6/23	47c	control	yes	no	yes	two_stream_fork	burned
july	7/9/23	48c	control	no	no	no	two_stream_fork	burned
october	10/9/23	48c	control	yes	no	yes	two_stream_fork	burned
july	7/9/23	49c	control	no	no	no	two_stream_fork	burned
october	10/6/23	49c	control	yes	no	yes	two_stream_fork	burned
july	7/9/23	4c	control	no	no	no	cold_water_creek	unburned
october	10/6/23	4c	control	no	yes	yes	cold_water_creek	unburned
july	7/9/23	50c	control	no	no	no	two_stream_fork	burned
october	10/4/23	50c	control	yes	no	yes	two_stream_fork	burned
july	7/9/23	51c	control	no	no	no	two_stream_fork	burned
october	10/6/23	51c	control	yes	no	yes	two_stream_fork	burned
july	7/9/23	52c	control	no	no	no	two_stream_fork	burned
october	10/6/23	52c	control	no	yes	yes	two_stream_fork	burned
july	7/9/23	53c	control	no	no	no	two_stream_fork	burned
october	10/6/23	53c	control	no	yes	yes	two_stream_fork	burned
july	7/9/23	54c	control	no	no	no	two_stream_fork	burned
october	10/9/23	54c	control	no	yes	yes	two_stream_fork	burned
july	7/9/23	55c	control	no	no	no	two_stream_fork	burned
october	10/6/23	55c	control	no	yes	yes	two_stream_fork	burned
july	7/9/23	56c	control	no	no	no	two_stream_fork	burned
october	10/9/23	56c	control	no	no	no	two_stream_fork	burned
july	7/9/23	57c	control	yes	no	yes	two_stream_fork	burned
october	10/4/23	57c	control	no	yes	yes	two_stream_fork	burned
july	7/9/23	58c	control	no	no	no	two_stream_fork	burned
october	10/4/23	58c	control	no	yes	yes	two_stream_fork	burned
july	7/9/23	59c	control	no	no	no	two_stream_fork	burned
october	10/9/23	59c	control	no	yes	yes	two_stream_fork	burned
july	7/9/23	5c	control	no	no	no	cold_water_creek	unburned
october	10/4/23	5c	control	yes	no	yes	cold_water_creek	unburned
july	7/9/23	60c	control	no	no	no	two_stream_fork	burned
october	10/4/23	60c	control	no	yes	yes	two_stream_fork	burned
july	7/9/23	61c	control	no	no	no	baisley_creek	burned
october	10/9/23	61c	control	no	no	no	baisley_creek	burned
july	7/9/23	62c	control	no	no	no	baisley_creek	burned
october	10/4/23	62c	control	no	no	no	baisley_creek	burned
july	7/9/23	63c	control	no	no	no	baisley_creek	burned
october	10/9/23	63c	control	no	no	no	baisley_creek	burned
july	7/9/23	64c	control	no	no	no	baisley_creek	burned
october	10/9/23	64c	control	no	no	no	baisley_creek	burned
july	7/9/23	65c	control	no	no	no	baisley_creek	burned
october	10/9/23	65c	control	no	no	no	baisley_creek	burned
july	7/9/23	66c	control	no	no	no	baisley_creek	burned
october	10/9/23	66c	control	no	no	no	baisley_creek	burned
july	7/9/23	67c	control	no	no	no	baisley_creek	burned
october	10/9/23	67c	control	no	no	no	baisley_creek	burned
july	7/9/23	68c	control	no	no	no	baisley_creek	burned
october	10/9/23	68c	control	no	no	no	baisley_creek	burned
july	7/9/23	69c	control	no	no	no	baisley_creek	burned
october	10/9/23	69c	control	no	no	no	baisley_creek	burned
july	7/9/23	6c	control	yes	no	yes	cold_water_creek	unburned
october	10/4/23	6c	control	no	yes	yes	cold_water_creek	unburned
july	7/9/23	70c	control	no	no	no	baisley_creek	burned
october	10/9/23	70c	control	no	no	no	baisley_creek	burned
july	7/9/23	71c	control	no	no	no	baisley_creek	burned
october	10/9/23	71c	control	no	no	no	baisley_creek	burned
july	7/9/23	72c	control	no	no	no	baisley_creek	burned
october	10/9/23	72c	control	no	no	no	baisley_creek	burned
july	7/9/23	73c	control	yes	no	yes	baisley_creek	burned
october	10/9/23	73c	control	no	no	no	baisley_creek	burned
july	7/9/23	74c	control	no	no	no	baisley_creek	burned
october	10/9/23	74c	control	no	no	no	baisley_creek	burned
july	7/9/23	75c	control	no	no	no	baisley_creek	burned
october	10/9/23	75c	control	no	no	no	baisley_creek	burned
july	7/9/23	76c	control	no	no	no	baisley_creek	burned
october	10/9/23	76c	control	no	no	no	baisley_creek	burned
july	7/9/23	77c	control	no	no	no	baisley_creek	burned
october	10/9/23	77c	control	no	no	no	baisley_creek	burned
july	7/9/23	78c	control	no	no	no	baisley_creek	burned
october	10/9/23	78c	control	no	no	no	baisley_creek	burned
july	7/9/23	79c	control	no	no	no	baisley_creek	burned
october	10/9/23	79c	control	no	no	no	baisley_creek	burned
july	7/9/23	7c	control	no	no	no	cold_water_creek	unburned
october	10/9/23	7c	control	no	no	no	cold_water_creek	unburned
july	7/9/23	80c	control	no	no	no	baisley_creek	burned
october	10/9/23	80c	control	no	no	no	baisley_creek	burned
july	7/9/23	81c	control	no	no	no	bautista_road	unburned
october	10/12/23	81c	control	no	no	no	bautista_road	unburned
july	7/9/23	82c	control	no	no	no	bautista_road	unburned
october	10/12/23	82c	control	no	no	no	bautista_road	unburned
july	7/9/23	83c	control	no	no	no	bautista_road	unburned
october	10/12/23	83c	control	no	no	no	bautista_road	unburned
july	7/9/23	84c	control	no	yes	yes	bautista_road	unburned
october	10/12/23	84c	control	no	no	no	bautista_road	unburned
july	7/9/23	85c	control	no	no	no	bautista_road	unburned
october	10/12/23	85c	control	no	no	no	bautista_road	unburned
july	7/9/23	86c	control	no	no	no	bautista_road	unburned
october	10/12/23	86c	control	no	no	no	bautista_road	unburned
july	7/9/23	87c	control	no	no	no	bautista_road	unburned
october	10/12/23	87c	control	no	no	no	bautista_road	unburned
july	7/9/23	88c	control	no	no	no	bautista_road	unburned
october	10/12/23	88c	control	no	no	no	bautista_road	unburned
july	7/9/23	89c	control	no	no	no	bautista_road	unburned
october	10/12/23	89c	control	no	yes	yes	bautista_road	unburned
july	7/9/23	8c	control	no	no	no	cold_water_creek	unburned
october	10/9/23	8c	control	no	no	no	cold_water_creek	unburned
july	7/9/23	90c	control	no	no	no	bautista_road	unburned
october	10/12/23	90c	control	no	no	no	bautista_road	unburned
july	7/9/23	91c	control	no	no	no	bautista_road	unburned
october	10/12/23	91c	control	no	no	no	bautista_road	unburned
july	7/9/23	92c	control	no	no	no	bautista_road	unburned
october	10/12/23	92c	control	no	no	no	bautista_road	unburned
july	7/9/23	93c	control	no	no	no	bautista_road	unburned
october	10/12/23	93c	control	no	no	no	bautista_road	unburned
july	7/9/23	94c	control	no	no	no	baisley_creek_up	burned
october	10/9/23	94c	control	no	no	no	baisley_creek_up	burned
july	7/9/23	95c	control	no	no	no	baisley_creek_up	burned
october	10/9/23	95c	control	no	yes	yes	baisley_creek_up	burned
july	7/9/23	96c	control	no	no	no	baisley_creek_up	burned
october	10/9/23	96c	control	no	no	no	baisley_creek_up	burned
july	7/9/23	97c	control	no	no	no	baisley_creek_up	burned
october	10/9/23	97c	control	no	no	no	baisley_creek_up	burned
july	7/9/23	98c	control	no	no	no	baisley_creek_up	burned
october	10/9/23	98c	control	no	no	no	baisley_creek_up	burned
july	7/9/23	99c	control	no	no	no	baisley_creek_up	burned
october	10/9/23	99c	control	no	yes	yes	baisley_creek_up	burned
july	7/9/23	9c	control	no	no	no	cold_water_creek	unburned
october	10/9/23	9c	control	no	no	no	cold_water_creek	unburned
