# Supplementary material for: When the Cover Burns: Behavioral and Morphological Responses of Western Fence Lizards (Sceloporus occidentalis) to Increased Openness in Post‐Fire Environments
Source: Ecol Evol. 2026 Jun 22;16(6):e73673. doi: 10.1002/ece3.73673 (PMC13286700; doi:10.1002/ece3.73673)
Supplement: Supplementary file 1 — Data S1: ece373673‐sup‐0001‐Supinfo.zip [file ECE3-16-e73673-s001.zip › 3_Gutierrez_and_Putman_Ecology_and_Evolution_Lizard_Data.csv]

date	time_found	site	lizard_behavior_once_disturbed	perch_height	substrate_type_burned	substrate	perch_burned	habitat_type	ambient_temp	humidity	wind_speed	time_to_photo	sec_to_photo	lizard_body_temp	successfully_caught	latitude	longitude	lizard_ID	sex	svl	tail_length	tail_break	break_distance	mass	gap_fraction	percent_overlap	lizard_luminance	substrate_luminance
8/4/23	8:15	toll_rd	It ran up tree	136	unburned_vegetation	wood	no	unburned	25.9	37.1	0	1:49	109	30.5	yes	33.72247	116.80057	TRMA1C2	male	71	96	Yes	70	17	82.603	0.27340773	0.342404002	0.931550672
8/4/23	12:45	bautista_rd	Ran into grass behind rock	164	unburned_rock	rock	no	unburned							no	33.63242	116.7802					No			39.816			1.126566444
8/4/23	13:50	bautista_rd	Ran away into grasses underneath tree	108	unburned_vegetation	wood	no	unburned	35.3	22.3	0				no	33.631193	116.78805								44.273			2.563481498
8/4/23	13:24	bautista_rd	Stayed still	300	unburned_vegetation	wood	no	unburned	34.5	24.7	2.1	1:40	100	33.2	yes	33.63187	116.78698	BRMA1C5	male	78	102	Yes	96	26.25	31.211	0.548549622	0.325503938	0.43521884
8/4/23	13:07	bautista_rd	Ran away and up the tree	201	unburned_vegetation	wood	no	unburned	34.9	26	1				no	33.63261	116.7868								23.118			0.979318759
8/4/23	12:30	bautista_rd	Ran up tree	194	unburned_vegetation	wood	no	unburned	35.6	29.9	0	3:56	236	32.7	yes	33.63222	116.78503	BRFA2B1	female	72	96	No		15	32.212	0.014802063	0.46701457	2.186785515
8/4/23	11:27	two_stream_fork	Went up tree	250	unburned_vegetation	wood	no	burned	30.5	29.1	4	1:44	104	30.5	no	33.67245	116.83353	TSFNOID	male	77					20.53	0.344384399	0.231174788	0.472893232
8/4/23	11:00	two_stream_fork	Stayed still	110	unburned_vegetation	wood	no	burned	29.7	29.6	1.9	1:01	61	31.7	yes	33.6726	116.8342	TSFFA3B2	female	70	110	No		11.8	19.681	0.280749478	0.302914084	0.713169365
8/4/23	10:44	two_stream_fork	Stayed still	111	burned	wood	yes	burned	31.1	28.2	0	1:13	73	33.4	yes	33.67289	116.83444	TSFFA3B1	female	64	110	No		10.2	74.18	0.004312251	0.257003331	0.463137104
8/4/23	10:35	two_stream_fork	Was caught been then fell off	112	burned	wood	yes	burned	29.7	30.9	0				no	33.67324	116.8342		female						56.941			0.472893232
8/4/23	9:30	toll_rd	Ran up tree	234	unburned_vegetation	wood	no	unburned	27	27.5	0	8:50	530	30.5	yes	33.72191	116.80093	TRMA234	male	79	85	Yes	28	19.6	20.453	0.160714671	0.300755333	0.94798608
8/2/23	10:40	two_stream_fork	Ran up tree	192	burned	wood	yes	burned	29.3	44.3	0.4	3:01	181	35.9	yes	33.67246	116.83336	TSFMC2D5	male	68	110	No		12.8	45.45	0.404099703	0.785276308	0.379238832
8/2/23	10:11	two_stream_fork	Stayed still	213	unburned_vegetation	wood	no	burned	29.1	45.3	0.5	2:13	133	30.6	yes	33.67271	116.83389	TSFM	male	76	101	Yes	96	18.8	37.878	0.616226249	0.468687193	0.470021639
8/2/23	9:25	bautista_rd	Ran to small shrub then ran into group of fallen branches	0	unburned_ground	other	no	unburned	29	45.5	0.5	1:30	90	35	yes	33.63176	116.78695	BRFA1B1	female	69	111	No		15.8	35.53		0.413559215	0.609113147
8/2/23	8:52	bautista_rd	Ran into vegetation and up tree	0	unburned_ground	other	no	unburned	28.8	46.4	0.6	4:15	255	35.6	yes	33.63191	116.78838	BRMA3B1	male	77	92	Yes	52	25.5	99.845		0.430501057	1.470302068
8/2/23	8:00	bautista_rd	Ran up rock, Was basking with granite spiny	117	unburned_rock	rock	no	unburned	29.7	44.7	1	4:20	260	32.2	yes	33.63255	116.78584	BRFA1D5	female	66	100	No		10.2	63.65	0.098620195	0.449433453	1.410603936
7/29/23	10:40	two_stream_fork	No	330	unburned_vegetation	wood	no	burned	33	34.8	1.2	2:03	123	40.2	yes	33.67228	116.83377	TSFFA1D1	female	72	45	Yes	14	10.8	74.641	0.509321493	0.581051295	0.854617644
7/29/23	10:26	two_stream_fork	No movement	151	unburned_vegetation	wood	no	burned	31.4	38.1	1.9	2:00	120	39.1	yes	33.673	116.83406	TSFMA1C1	male	75	84	Yes	19	14.6	61.646	0.101470103	0.381085203	1.180412829
7/29/23	8:00	bautista_rd	Moved. Little	250	unburned_vegetation	wood	no	unburned	26.4	43.6	0	2:46	166	28.6	yes	33.6326	116.78564	BRFA1D3	female	76	96	No		11.6	11.255	0.116562319	0.417624623	1.166957898
7/28/23	10:05	bautista_rd	No movement	46	unburned_rock	rock	no	unburned	32.9	40.2	0.5	1:07	67	37.5	yes	33.63264	116.78581	BRFA1D32	female	70	103	No		12.8	99.681	0.008594937	0.522583866	4.011054438
7/28/23	9:40	bautista_rd	Up tree	197	unburned_vegetation	wood	no	unburned	32.5	43.3	0.1	1:55	115	34.3	yes	33.63174	116.78692	BRMA1C5	male	85	134	No		27.75	35.529	0.206228881	0.36529801	1.71079426
7/28/23	9:24	bautista_rd	Up tree	330	unburned_vegetation	wood	no	unburned	32.5	43.9	0.1	2:30	150	32.4	yes	33.63184	116.78695	BRFA1D2	female	76	101	No		14.8	11.255	0.524810644	0.384186965	0.659473119
7/28/23	9:07	bautista_rd	Ran Up tree	182	unburned_vegetation	wood	no	unburned	32.1	48.2	0.1	3:10	190	34.4	yes	33.63198	116.78694	BRFA1D1	female	66	98	No		12.2	29.638	0.037162991	0.399305629	2.20259997
7/28/23	8:54	bautista_rd	No movement	155	unburned_vegetation	wood	no	unburned	32	44.4	0	1:09	69	29.9	yes	33.632	116.78689	BRMA1C3	female	79	129	No		27	31.367	0.112997115	0.263839385	1.932588006
7/28/23	8:36	bautista_rd	Moved up tree slightly	229	unburned_vegetation	wood	no	unburned	32.2	43.1	0	3:29	209	32.2	yes	33.63239	116.78689	BRMA1C2	male	76	112	No		18.2	22.459	0.604266241	0.310248688	0.795826618
7/28/23	8:11	bautista_rd	Ran to refuge	50	unburned_vegetation	wood	no	unburned	31.5	34.1	0	3:06	186	33.4	yes	33.63255	116.78669	BRMA1C1	male	81	117	No		25.5	46.06	0.348698424	0.389636938	0.575385259
7/28/23	7:56	bautista_rd	Didn�t move	42	unburned_rock	rock	no	unburned	26.5	60	0	2:49	169	29.4	yes	33.63263	116.78667	BRFA1C5	female	65	99	No		9.2	35.751	0.076856927	0.308166538	1.166081702
7/26/23	10:42	baisley_creek	Ran up tree	35	burned	wood	yes	burned	34.9	27.6	6.5	5:06	306	33.3	yes	33.65197	116.81651	BCFA1C3	female	64	105	No		12.8	31.212	0.193131	0.519973109	0.179209622
7/26/23	9:36	baisley_creek	Ran up tree	221	unburned_vegetation	wood	no	burned	34.9	27.6	6.5	4:20	260	32.2	yes	33.65448	116.81792	BCMA1B4	male	76	134	No		25.5	53.307	0.237168826	0.484784372	1.040845294
7/26/23	9:16	baisley_creek	Ran to other side of rock	71	unburned_rock	rock	no	burned	34.9	27.6	6.5	2:09	129	34.4	yes	33.65364	116.81756	BCMA1B3	male	74	92	Yes	24	18.4	53.307	0.339888126	0.489370622	1.603672145
7/26/23	8:43	baisley_creek	Ran around tree	150	unburned_vegetation	wood	no	burned	32.3	41.5	0.3	3:52	232	32.3	yes	33.65323	116.8176	BCFA1C2	female	79	119	No		26	48.61	0.276023567	0.52090977	1.400948618
7/26/23	8:20	baisley_creek	Stayed still	224	unburned_vegetation	wood	no	burned	32	41.4	0.3	2:28	148	33.2	yes	33.65281	116.81762	BCFA1C1	female	67	52	Yes	20	9.2	58.152	0.678859816	0.451531554	0.742640387
7/26/23	8:01	baisley_creek	Originally tried to get 1 lizard, however the original lizard moved due to disturbance by additional lizard. Unsure of which Lizard was caught.					burned	32.5	40.7	0.3	4:16	256	34.3	yes	33.65266	116.81759	BCFB1C5	female	66	71	Yes	25	14.6			0.402235325
7/25/23	9:50	toll_rd	Stayed still	182	unburned_vegetation	wood	no	unburned	31.9	38.8	0.5	4:10	250	32.6	yes	33.72191	116.80093	TRFA1D1	female	72	110	No		10.4	98.564	0.163768201	0.542070223	1.109910153
7/25/23	8:05	toll_rd	Stayed still	64	unburned_vegetation	wood	no	unburned	32.5	38.2	0.9	1:52	112	30.8	yes	33.72258	116.80022	TRMA1C1	male	78	110	No		19.6	15.03	0.059481889	0.3776075	0.705191775
7/24/23	9:00	two_stream_fork	Moved up higher	283	burned	wood	yes	burned	33	40.8	0.9	1:51	111	33	yes	33.67127	116.83308	TSFFA1C2	female	68	98	No		13	54.141	0.365111282	0.521876104	0.270597623
7/24/23	8:30	two_stream_fork	Stayed still	138	burned	wood	yes	burned	31.4	47.5	0	4:25	265	34.3	yes	33.67236	116.83324	TSFFA1C1	female	63	83	No		10.8	45.139	0.183876388	0.342609404	0.223890175
7/24/23	8:06	two_stream_fork	Stayed still	125	burned	wood	yes	burned	28.5	63.3	0	4:06	246	33.1	yes	33.67234	116.83559	TSFFA1B5	female	66	99	No		11.2	44.442	0.666154318	0.552544573	0.240943376
7/24/23	7:35	two_stream_fork	Stayed still	73	burned	wood	yes	burned	33	25.9	0.6	2:29	149		yes	33.67318	116.83422	TSFA1B4	male	64	120	No		13	63.251	0.565894519	0.238505555	0.347368469
7/21/23	10:20	bautista_rd	Ran around tree	145	unburned_vegetation	wood	no	unburned	33.1	25.7	0.6	2:08	128	33.6	yes	33.62354	116.78538	BRMB1C5	male	71	120	No		15.8	52.458	0.345929358	0.489816834	1.419714612
7/21/23	10:02	bautista_rd	Ran	53	unburned_vegetation	wood	no	unburned	33	25.8	0.5	5:30	330	35.1	yes	33.63233	116.78495	BRMB1C3	male	68	110	No		14.2	13.896	0.426381871	0.335882869	0.615449642
7/21/23	9:26	bautista_rd	Ran	0	unburned_ground	other	no	unburned	32.9	25.9	0.4	2:02	122	32.8	yes	33.63144	116.78484	BRFB1C1	female	64	83	No		8	43.491		0.341726024	0.525496784
7/21/23	9:10	bautista_rd	Ran up tree	0	unburned_ground	other	no	unburned	33	25.7	0.4	2:53	173	28.5	yes	33.63164	116.78479	BRMB1C2	male	69	110	No		13.6	24.672		0.509545347	0.602867439
7/21/23	8:50	bautista_rd	Stayed still	58	unburned_vegetation	wood	no	unburned	33	25.4	0.4	2:00	120	31.9	yes	33.63247	116.78513	BRMA4C5	male	70	110	No		16	79.156	0.327057285	0.28719675	0.774935153
7/21/23	8:25	bautista_rd	Stood ground	27	unburned_rock	rock	no	unburned	33.2	24.6	0.4	1:27	87		yes	33.63235	116.78496	BRMB1C1	male	79	92	Yes	22	26	41.339	0.122524589	0.412525812	0.576750797
7/11/23	13:08	baisley_creek	Ran up tree	176	burned	wood	yes	burned	33.4	24.1	0.4	2:35	155	38.7	yes	33.64969	116.81719	BCMB1D1	male	79	120	No		25	36.358	0.467970747	0.337751701	0.406963352
7/11/23	11:22	baisley_creek	Ran up tree	200	unburned_vegetation	wood	no	burned	33.3	24.1	0.3	3:25	205	30.5	yes	33.65126	116.81728	BCFB1C3	female	66	103	No		10	57.088	0.181433767	0.322908968	0.736388385
7/11/23	10:48	baisley_creek	Stood still	159	burned	wood	yes	burned	31.6	28.5	0.4	1:44	104	34.7	yes	33.65175	116.81742	BCFB1C2	female	66	28	Yes	28	9.4	59.262	0.520485938	0.47843118	0.417232456
7/11/23	10:24	baisley_creek	Ran into refuge	13	unburned_rock	rock	no	burned	31.5	29.1	0.3	1:40	100	32.9	yes	33.65243	116.81776	BCFB1C1	female	75	92	Yes	39	12.8	99.525	0.393062784	0.46339934	0.988677455
7/11/23	9:56	baisley_creek	Ran up tree to more burned part of tree	182	burned	wood	yes	burned	31.4	29.2	0.2	3:44	224	33.4	yes	33.6523	116.8177	BCMB1C3	male	84	131	No		21.8	75.87	0.595719938	0.332106061	0.465482526
7/11/23	9:15	baisley_creek	Ran up tree	192	burned	wood	yes	burned	31.4	29.4	0.2	3:27	207	30	yes	33.65195	116.81649	BCMB1C2	male	78	79	Yes	32	24	34.381	0.384303281	0.318622167	0.379038299
7/11/23	8:43	baisley_creek	Stood still	250	burned	wood	yes	burned	31.4	29.5	0.2	1:06	66	32.9	yes	33.6521	116.8166	BCMB1C1	male	73	110	No		17.6	34.869	0.348707601	0.246362955	0.161329322
7/3/23	11:27	toll_rd	Stood still	300	unburned_vegetation	wood	no	unburned	31.7	29.6	0.2	1:45	105	35.7	yes	33.72224	116.80074	TRFA1B5	female	68	99	No		11.4	13.572	0.400620113	0.46447527	0.521734112
7/3/23	10:18	toll_rd	Stood still	72	unburned_vegetation	wood	no	unburned	31.2	30.1	0	3:41	221	33.5	yes	33.72337	116.79919	TRFA1B4	female	76	85	Yes	58	14.2	76.884	0.441499049	0.606803991	0.911434863
7/3/23	9:06	toll_rd	Stood still	293	unburned_vegetation	wood	no	unburned	30.8	29.7	0	3:31	211	33	yes	33.72245	116.79978	TRMA1B5	male	76	120	No		17.4	94.404	0.600913764	0.302439538	0.397082682
7/3/23	8:56	toll_rd	Ran up tree	192	unburned_vegetation	wood	no	unburned	30.5	31.2	0	4:05	245	31.9	yes	33.72246	116.79978	TRFA1B3	female	62	66	Yes	17	10.4	33.063	0.52090992	0.355930852	0.496554622
7/3/23	8:33	toll_rd	Stood still	120	unburned_vegetation	wood	no	unburned	30.2	44.5	0	2:42	162	31.6	yes	33.72247	116.80019	TRMC3C4	male	85	86	Yes	36	19.2	17.282	0.485903688	0.518208135	0.83395263
6/30/23	11:40	two_stream_fork	Stood still	197	unburned_vegetation	wood	no	burned	28.5	36	1.1	1:50	110	33.3	yes	33.67343	116.83481	TSFFA1B4	female	65	105	No		10.4	32.803	0.027627097	0.491269821	0.552544573
6/30/23	11:16	two_stream_fork	Ran up tree	254	unburned_vegetation	wood	no	burned	28.5	36	1.1	2:12	132	33.8	yes	33.67363	116.83498	TSFMA1B3	male	76	96	Yes	20	27	63.251	0.010232997	0.347825007	0.701269395
6/30/23	10:30	two_stream_fork	Stood ground. Did not move	174	unburned_vegetation	wood	no	burned	28.4	36	1.8	3:16	196	33.6	yes	33.67646	116.83627	TSFMA1B2	male	80	135	No		23	16.909	0.131597074	0.461545863	1.404467858
6/30/23	9:40	two_stream_fork	Stood its ground. Did not move	286	unburned_vegetation	wood	no	burned	28.3	36	1	2:25	145	32.4	yes	33.67371	116.83506	TSFFA1B3	female	76	97	No		16.2	37.5	0.481548959	0.460892385	0.902757396
6/30/23	9:10	two_stream_fork	Ran up tree	186	unburned_vegetation	wood	no	burned	28.3	36	1	3:10	190	33.2	yes	33.67334	116.83462	TSFMA1B1	male	71	120	No		13.6	94.543			1.043543673
6/30/23	8:44	two_stream_fork	Ran up tree	170	unburned_vegetation	wood	no	burned	28.9	33.5	1.2	5:05	305	30.8	yes	33.67332	116.83482	TSFFA1B2	female	70	102	No		13.4	48.105	0.121220404	0.484612746	1.022958753
6/27/23	14:57	toll_rd	Still	288	unburned_vegetation	wood	no	unburned	28.9	33.5	1.3	1:09	69	28.4	yes	33.72216	116.80113	TRMA1B4	male	76	55	Yes	12	17.2	28.619	0.502354055	0.350622498	0.485121525
6/27/23	1433	toll_rd	Stayed still	119	unburned_vegetation	wood	no	unburned	28.7	33.5	1.2	1:47	107	33.5	yes	33.72251	116.80045	TRFA1B2	female	68	72	Yes	47	9.4	11.538	0.165836701	0.25314576	0.679423899
6/27/23	12:48	toll_rd	Stood still	69	unburned_rock	rock	no	unburned	28.5	33.7	1.2	1:12	72	30.7	yes	33.72234	116.863	TRFA1C5	female	71	99	No		14.6	17.118	0.178071493	0.410165531	0.675373156
6/27/23	11:50	cold_water_creek	Stood still	122	unburned_vegetation	wood	no	unburned	28.4	33.8	1.2	0:53	53	32.2	yes	33.72357	116.79942	CWCMA1B2	male	74	121	No		14	9.294	0.067485231	0.256238335	0.516567735
6/27/23	11:23	toll_rd	Stood still	53	unburned_rock	rock	no	unburned	28.3	34	1.2	3:36	216	31.9	yes	33.7228	116.813	TRFA1B1	female	71	111	No		11.2	26.024	0.187432843	0.351142532	1.039694049
6/27/23	9:40	cold_water_creek	Stood still	23	unburned_man_made_object	other	no	unburned	28.1	33.8	1.2	1:36	96	32.1	yes	33.70639	116.75745	CWCMA1B2	male	65	104	No		11	51.438	0.257863034	0.260860652	0.302040961
6/27/23	9:20	cold_water_creek	Moved to side of rock	63	unburned_rock	rock	no	unburned	28.1	33.6	1.2	2:08	128	31.5	yes	33.70646	116.756	CWCMA1B1	male	74	120	No		18.5	30.106	0.477239662	0.248665487	0.565806926
6/26/23	12:57	baisley_creek	Ran into refuge	32	unburned_rock	rock	no	burned	28.3	32.4	1.3				no													1.650267557
6/26/23	11:28	toll_rd	Was still, Unable to do FID	95	unburned_rock	rock	no	unburned	28.3	32.3	1.3	2:59	179	31.5	yes			TRMA1B1	male	70	111	No		12.2		0.147553834	0.547236106	1.702037811
6/26/23	10:50	toll_rd	Was basking, Ran to another rock, then ran into refuge	100	unburned_rock	rock	no	unburned	26.8	32.3	1.3				no
6/26/23	9:27	toll_rd	Ran across a couple rocks, Was caught and slipped through hands and ran underneath rock refuge	60	unburned_rock	rock	no	unburned	28.4	32	1.3	3:30	210	31.3	no
6/26/23	9:10	toll_rd	Was on top of rock and ran underneath rock into refuge.	85	unburned_rock	rock	no	unburned	28.4	31.8	1.3				no
6/23/23	11:30	toll_rd	Ran away	25	unburned_rock	rock	no	unburned	28.6	31.7	1.3				no										50.391			2.138108136
6/23/23	9:50	cold_water_creek	Ran up pole	221	unburned_man_made_object	other	no	unburned	28.7	31.5	1.3	3:00	180	32.2	yes			CWCMA1B3	male	76	65	Yes	26	17.4	54.634	0.005580319	0.27661532	0.400023793
6/20/23	15:53	baisley_creek	Lizard ran up tree	258	burned	wood	yes	burned	28.8	31.3	1.4	5:13	313	32.2	yes			BCMA1B2	male	79	125	Yes	103	24.5	97.052	0.470981818	0.269080456	0.291278162
6/20/23	15:18	baisley_creek	Lizard ran across multiple rocks but did not go into refuge	72	unburned_rock	rock	no	burned	28.7	32.2	1.4	3:39	219	31.9	yes			BCFA2B1	female	70	102	No		17.2	97.642	0.016241969	0.610829283
6/20/23	14:45	baisley_creek	Ran underneath rock	132	unburned_rock	rock	no	burned	25.2	43.7	2.7				no										99.001			1.343126416
6/20/23	12:08	two_stream_fork	n/a	59	unburned_rock	rock	no	burned	24.3	45.8	2.9				no										65.325			1.591477889
6/20/23	11:00	two_stream_fork	Lizard was running up tree	237	burned	wood	yes	burned	24	46.7	3.2				no										43.15			0.280576861
6/20/23	11:00	two_stream_fork	Lizard began running up tree	237	burned	wood	yes	burned	24	46.7	3.2	4:43	283	33.9	yes			TSFFB1C1	female	73	113	No		13.4	43.15	0.577031533	0.296171289	0.280576861
6/20/23	10:24	two_stream_fork	Lizard ran underneath rock	65	unburned_rock	rock	no	burned	23.5	52	3.3	0	30	31.6	yes			TSFFA1B1	female	75	99	No		15.8	48.105	0.104008379	0.611222324	2.072378334
6/19/23	12:10	baisley_creek	n/a	48	burned	rock	yes	burned	22.5	55.2	6				no										39.816			0.364081348
6/19/23	11:30	baisley_creek	n/a	118	unburned_vegetation	wood	no	burned	21.5	57.3	7	1:57	117	32.7	yes			BCFA1B1	female	69	83	Yes	22	15	58.416	0.24856229	0.572631673	1.133409557
6/19/23	11:00	baisley_creek	n/a	27	unburned_rock	rock	no	burned	21.6	56	7	3:44	224	35.3	yes			BCMB2D1	male	71	114	No		14.2	43.816	0.192034106	0.40227009	0.785276308
6/19/23	10:22	baisley_creek	Ran up tree	341	burned	wood	yes	burned	22	54	5.1	2:30	150	32.1	yes			BCA1B1	male	74	106	No		15	97.052	0.484329281	0.248298046	0.225391977
