# Supplementary material for: When the Cover Burns: Behavioral and Morphological Responses of Western Fence Lizards (Sceloporus occidentalis) to Increased Openness in Post‐Fire Environments
Source: Ecol Evol. 2026 Jun 22;16(6):e73673. doi: 10.1002/ece3.73673 (PMC13286700; doi:10.1002/ece3.73673)
Supplement: Supplementary file 1 — Data S1: ece373673‐sup‐0001‐Supinfo.zip [file ECE3-16-e73673-s001.zip › 3_Gutierrez_and_Putman_Ecology_and_Evolution.R]

#################################
## Code for Analyses in Gutierrez and Putman 2026
## When the Cover Burns: Behavioral and Morphological
## Responses of Western Fence Lizards (Sceloporus occidentalis)
## to Increased Openness in Post-Fire Environments
## Ecology and Evolution
##################################
library(lme4)
library(car)
library(emmeans)
library(DHARMa)
library(dplyr)
library(ggplot2)
library(reshape2)
###############################################

# Q1) To quantify predation on lizards in burned vs. unburned areas (Clay models) 
# Mixed models w a binomial distribution

# read in data 
clay_df <- read.csv("Gutierrez_and_Putman_Ecology_and_Evolution_Clay_Data.csv", strip.white = T)
clay_df <- clay_df[1:451,] # remove blank rows at bottom of df
str(clay_df) # look at data

# re-classify attack columns to binary
clay_df <- clay_df %>%
  mutate(confirmed_attacked = ifelse(confirmed_attacked == "no",0,1))
clay_df <- clay_df %>%
  mutate(attack_or_missing = ifelse(attack_or_missing == "no",0,1))
str(clay_df) # verify that this worked

# for model on confirmed attacks, remove all missing observations
non_miss_df <- subset(clay_df, missing == "no") #subset without missing obs
table(non_miss_df$habitat, non_miss_df$model_type) # sample sizes

## Mixed Model w/ binomial distribution - CONFRIMED ATTACKS ONLY:
mod1 <- glmer(confirmed_attacked ~ habitat * month + model_type + (1|site), 
              data=non_miss_df, family = binomial, control=glmerControl(optimizer="bobyqa",optCtrl=list(maxfun=2e5)))
summary(mod1) #significant habitat*month interaction
Anova(mod1) #significant habitat*month interaction

# Model Diagnostics
# Running basic simulation for residuals
simulationOutput <- simulateResiduals(fittedModel = mod1, n = 500)
# Plotting results
plot(simulationOutput) # no issues

# use emmeans package to get P-values from full model to understand interaction:
emmeans(mod1, pairwise ~ habitat | month)
# habitat is significant only in october, but not july

# Look at counts to create barplots:
attack_counts <- table(non_miss_df$confirmed_attacked, non_miss_df$habitat, 
                       non_miss_df$month, non_miss_df$model_type)
print(attack_counts)


#making barplot separating month 
### July###
data_july <- data.frame(
  Habitat = rep(c("Burned", "Unburned"), each = 2),
  Model = rep(c("Control", "Lizard"), times = 2),
  Attacked = c(3, 4, 2, 3),
  Not_Attacked = c(50, 48, 50, 50))

data_long_july <- melt(data_july, id.vars = c("Habitat", "Model"), 
                       variable.name = "Outcome", value.name = "Count")

levels(data_long_july$Outcome) <- gsub("_", " ", levels(data_long_july$Outcome))

plot_july <- ggplot(data_long_july, aes(x = Model, y = Count, fill = Outcome)) +
  geom_bar(stat = "identity", position = "dodge") +
  facet_wrap(~ Habitat) +
  labs(x = "Model Type", y = "Count", fill = "Outcome") +
  scale_fill_manual(values = c("#aec7e8", "#4d4d4d")) +
  theme_minimal(base_size = 15) +  
  theme(axis.text.x = element_text(angle = 45, hjust = 1, size = 15),
        axis.text.y = element_text(size = 15),
        axis.title = element_text(size = 15),
        legend.title = element_text(size = 15),
        legend.text = element_text(size = 15),
        strip.text = element_text(size = 15))

plot_july

###october###
data_october <- data.frame(
  Habitat = rep(c("Burned", "Unburned"), each = 2),
  Model = rep(c("Control", "Lizard"), times = 2),
  Attacked = c(7, 15, 1, 1),
  Not_Attacked = c(53, 36, 59, 53))

data_long_october <- melt(data_october, id.vars = c("Habitat", "Model"), 
                          variable.name = "Outcome", value.name = "Count")

levels(data_long_october$Outcome) <- gsub("_", " ", levels(data_long_october$Outcome))

plot_october <- ggplot(data_long_october, aes(x = Model, y = Count, fill = Outcome)) +
  geom_bar(stat = "identity", position = "dodge") +
  facet_wrap(~ Habitat) +
  labs(x = "Model Type", y = "Count", fill = "Outcome") +
  scale_fill_manual(values = c("#aec7e8", "#4d4d4d")) +
  theme_minimal(base_size = 15) +
  theme(
    axis.text.x = element_text(angle = 45, hjust = 1, size = 15),
    axis.text.y = element_text(size = 15),
    axis.title = element_text(size = 15),
    legend.title = element_text(size = 15),
    legend.text = element_text(size = 15),
    strip.text = element_text(size = 15))

plot_october


###############################################

# Q2) To quantify the darkness and background matching 
# of lizards found in burned vs. unburned areas. (luminance) 
# Linear Mixed Models 

# read in data 
matching_df <- read.csv("Gutierrez_and_Putman_Ecology_and_Evolution_Lizard_Data.csv", strip.white = T)
str(matching_df) # look at data

# subset to remove all observations that are not on trees or rocks
substrate_df <- subset(matching_df, substrate != "other" & substrate_type_burned != "")
table(substrate_df$substrate_type_burned, substrate_df$habitat) # sample sizes

### Substrate luminance ###
mod2 <- lmer(log(substrate_luminance) ~ substrate_type_burned + (1|site), data = substrate_df)
summary(mod2) # model summary
Anova(mod2) # get P-values

# Model Diagnostics
simulationOutput <- simulateResiduals(fittedModel = mod2, n = 500)
# Plotting results
plot(simulationOutput) 

# posthoc test 
emmeans(mod2, list(pairwise ~ substrate_type_burned), adjust = "fdr") 


#### Does lizard dorsal darkness differ between habitats? Ignoring substrate type 
# and using substrate luminance to account for burned substrates only occurring in
# burned habitats - this allows us to use more data

### Lizard luminance ###
mod3 <- lmer(lizard_luminance ~ habitat_type + substrate_luminance + (1|site), data = matching_df)
summary(mod3) # model summary
Anova(mod3) # get P-values

# Model Diagnostics
# Running basic simulation for residuals
simulationOutput <- simulateResiduals(fittedModel = mod3, n = 500)
# Plotting results
plot(simulationOutput)

# scatter plot for substrate and lizard luminance
ggplot(matching_df, aes(x = substrate_luminance, y = lizard_luminance, color = habitat_type)) + 
  geom_point() + 
  geom_smooth(method = "lm", se = TRUE) + 
  labs(
    x = "Substrate luminance",                      
    y = "Lizard luminance",                     
    color = "Habitat Type") + 
  theme_minimal() +
  scale_color_manual(values = c("burned" = "#F8766D", "unburned" = "#C77CFF")) +
  theme(
    axis.text.x = element_text(size = 15),      
    axis.text.y = element_text(size = 15),      
    axis.title.x = element_text(size = 15),      
    axis.title.y = element_text(size = 15),      
    legend.text = element_text(size = 15),       
    legend.title = element_text(size = 15)) +
  coord_cartesian(xlim = c(0, 2.5))


### Lizard Percent Overlap With Substrate ###
mod4 <- lmer(percent_overlap ~ habitat_type + substrate_luminance + (1|site), data = matching_df)
summary(mod4) # model summary
Anova(mod4) # get P-values

# Model Diagnostics
# Running basic simulation for residuals
simulationOutput <- simulateResiduals(fittedModel = mod4, n = 500)
# Plotting results
plot(simulationOutput) # no issues

# scatter plot for substrate luminance and percent overlap with substrate
ggplot(matching_df, aes(x = substrate_luminance, y = percent_overlap, color = habitat_type)) +
  geom_point() +  
  geom_smooth(method = "lm", se = TRUE) +
  labs(
    x = "Substrate Luminance",              
    y = "Percent Overlap",              
    color = "Habitat Type") +  
  theme_minimal() +
  scale_color_manual(values = c("burned" = "#F8766D", "unburned" = "#C77CFF")) +
  theme(
    axis.text.x = element_text(size = 15),        
    axis.text.y = element_text(size = 15),        
    axis.title.x = element_text(size = 15),       
    axis.title.y = element_text(size = 15),      
    legend.text = element_text(size = 15),        
    legend.title = element_text(size = 15))+
  coord_cartesian(xlim = c(0, 2.5), ylim = c(0, NA))


# Q3) To quantify substrate selection to see if the substrate that lizards choose to perch 
# on are those that enhance their background matching post-fire 

## Bar Graph for Substrate Selection All Burned Sites Only 
data_burned_sites_SS <- data.frame(
  Substrate = c("unburned rock", "burned rock", "unburned wood", "burned wood"),
  Expected = c(18, 4, 2, 18),
  Observed = c(8, 1, 16, 17))

data_long_SS <- reshape2::melt(data_burned_sites_SS, id.vars = "Substrate", 
                               variable.name = "Type", value.name = "Count")

ggplot(data_long_SS, aes(x = Substrate, y = Count, fill = Type)) +
  geom_bar(stat = "identity", position = "dodge") +
  labs(x = "", y = "Count") +
  scale_fill_manual(values = c("Expected" = "forestgreen", "Observed" = "gold")) +
  theme_minimal() +
  theme(
    plot.title = element_text(hjust = 0.5, size = 18, face = "bold"), 
    axis.text.x = element_text(angle = 45, hjust = 1, size = 14),     
    axis.text.y = element_text(size = 13),                            
    axis.title.x = element_text(size = 15),                          
    axis.title.y = element_text(size = 15),                          
    legend.text = element_text(size = 13),                            
    legend.title = element_text(size = 15))


# Look at Veg Cover between habitats - Gap Fraction
mod5 <- lmer(gap_fraction ~ habitat_type + (1|site), data = matching_df)
summary(mod5) # model summary
Anova(mod5) # get P-values

# Model Diagnostics
# Running basic simulation for residuals
simulationOutput <- simulateResiduals(fittedModel = mod5, n = 500)
# Plotting results
plot(simulationOutput) # no issues
